# Supplementary material for: Extending the scope of coiled-coil crystal structure solution by AMPLE through improved ab initio modelling
Source: Acta Crystallogr D Struct Biol. 2020 Feb 25;76(Pt 3):272–84. doi: 10.1107/S2059798320000443 (PMC7057219; doi:10.1107/S2059798320000443)
Supplement: Supplementary file 1 [file d-76-00272-sup1.xlsx]

## Sheet: Sheet1
PDB ID	Resolution	Space group	Oligomer	Orientation	SOCKET analysis (per oligomer)				TWISTER analysis		Lattice comments	Chains per ASU	NRES per chain	NRES per ASU	'Default' monomeric models														'Default' monomeric models -tNCS														Elongated monomeric models
					Coiled-coils detected	Coiled-coil length	Coiled-coil coverage	Non-canonical interrupts	Supercoil handedness	Crossing angle (mean)					PHASER		SHELXE		PHENIX Autobuild							Phenix CC		Solved?	PHASER		SHELXE		PHENIX Autobuild							Phenix CC		Solved?	PHASER		SHELXE		PHENIX Autobuild
															LLG	TFZ	CC	ACL	Residues	% built	Placed	% placed	CC	R	Rfree	Overall	Local		LLG	TFZ	CC	ACL	Residues	% built	Placed	% placed	CC	R	Rfree	Overall	Local		LLG	TFZ	CC	ACL	Residues	% built	Placed
1G1J	1.86	P21212	Tetramer	Parallel	1 (4-helical)	32	0.744186	0	Left	23.5˚	Fibrea	2	43	86	30	6.4	32.56	26	49	0.569767	0	0	0.61	0.4191	0.4943	0.089	0.09	No															148	11	33.44	16	52	0.604651	0
1GMJ	2.23	P21	Dimer	Anti-parallel	3 (2-helical)	29, 11, 18	0.559524	0	Left	13.9˚	Recursiveb	4	84	336	894	10	35.91	13	223	0.66369	162	0.482143	0.61	0.2978	0.3599	0.684	0.773	Yes															1038	9	41.24	21	205	0.610119	145
1M3W	2.8	P21	Tetramer	Anti-parallel	0	0	0	N/A	Right	15.6˚	N/A	4	32	128	236	9.2	43.78	13	95	0.742188	0	0	0.72	0.3079	0.4228	0.59	0.634	Yes															292	8.6	49.4	17	96	0.75	21
1S35	2.4	P41212	Monomer	N/A	0	0	0	N/A	N/A	N/A	N/A	1	214	214	101	6.7	15	9	85	0.397196	0	0	0.42	0.4603	0.5383	0.025	0.025	No															65	7.3	14.62	9	46	0.214953	0
1Y66	1.65	P212121	Tetramer	Anti-parallel	0	0	0	N/A	Right	9.0˚	N/A	4	52	208	382	11.1	48.27	42	149	0.716346	130	0.625	0.68	0.3204	0.3522	0.797	0.831	Yes															838	18.1	49.49	33	159	0.764423	125
2EFR	1.8	P1	Dimer	Parallel	1 (2-helical)	148	0.954839	2	Left	23.3˚	N/A	4	155	620	426	7.5	11.31	11	190	0.306452	29	0.0467742	0.48	0.469	0.5224	0.059	0.064	No															436	9.7	10.19	12	217	0.35	26
2FXM	2.7	C2221	Dimer	Parallel	1 (2-helical)	106	0.821705	0	Left	22.7˚	N/A	2	129	258	140	7.6	25.5	9	54	0.209302	0	0	0.53	0.48	0.5062	0.011	0.019	No															425	6.6	30.4	10	132	0.511628	0
2V71	2.24	C2	Tetramerc	Anti-parallel	4 (2-helical)	82, 64, 64, 82	0.772487	8	Left	19.2˚	N/A	2	189	378	51	7.9	20.5	10	129	0.34127	0	0	0.57	0.4676	0.5442	0.055	0.074	No															465	12.3	51.9	46	302	0.798942	117
2WPQ*	1.85	P21	Trimer	Parallel	1 (3-helical)	92	0.929293	0	Left	29.0˚	N/A	3	99	297	60	6.4	21.14	15	95	0.319865	0	0	0.52	0.4647	0.5214	0.03	0.04	No	692	14.8	33.26	24	183	0.616162	19	0.0639731	0.64	0.3797	0.4359	0.621	0.678	Yes	53	6.4	18.16	12	160	0.538721	0
3AZD	0.98	P31	Dimer	Parallel	0	0	0	N/A	Left	32.8˚	N/A	2	37	74	36	5.3	6.52	31	60	0.810811	17	0.22973	0.54	0.4479	0.5055	0.03	0.034	No															48	4.5	6.86	21	59	0.797297	13
3BAS	2.31	C2	Dimer	Parallel	1 (2-helical)	71	0.797753	0	Left	22.9˚	N/A	2	89	178	227	8.9	56.41	48	145	0.814607	55	0.308989	0.7	0.3151	0.4116	0.679	0.743	Yes															246	8.6	56.91	74	146	0.820225	57
3CVF	2.9	P65	Tetramer	Anti-parallel	4 (2-helical)	22, 26, 26, 25	0.626582	0	Left	27.2˚	N/A	4	79	316	657	13.2	28.87	9	112	0.35443	18	0.056962	0.53	0.4345	0.448	0.509	0.647	No															1827	11.9	45.9	17	181	0.572785	154
3H7Z	2.51	P63	Trimer	Parallel	2 (3-helical)	23, 8	0.508197	6	Right, Left	25.3˚, 34.6˚	N/A	1	61	61	75	7	36.15	11	49	0.803279	0	0	0.57	0.4254	0.4885	0.2	0.268	No															75	7.6	46.13	16	63	1.03279	13
3HFE*	1.69	C2	Trimer	Parallel	1 (3-helical)	19	0.612903	1	Left	35.0˚	Fibrea	3	31	93	18	2.5	16.37	13	36	0.387097	0	0	0.57	0.45	0.5131	0.041	0.044	No	180	10.8	49.75	72	66	0.709677	59	0.634409	0.74	0.2779	0.2919	0.784	0.813	Yes	21	1.9	17.22	12	39	0.419355	0
3MQC	2.8	P21	Tetramerd	Anti-parallel	1 (4-helical)	92	0.760331	0	Left	22.9˚	N/A	4	121	484	357	10.1	30.95	8	117	0.241736	7	0.0144628	0.48	0.4461	0.4891	0.073	0.094	No															812	6.1	36.41	10	369	0.762397	196
3Q8T	1.9	C2	Dimer	Anti-parallel	1 (2-helical)	88	0.916667	0	Left	23.7˚	N/A	2	96	192	557	13	57.08	92	182	0.947917	92	0.479167	0.82	0.2384	0.2612	0.844	0.877	Yes															761	17.5	58.9	92	183	0.953125	92
3S4R	2.45	R32	Tetramer	Anti-parallel	3 (2-helical)	33, 54, 33	0.580645	0	Left	28.0˚	N/A	2	93	186	445	10.4	39.22	23	170	0.913978	80	0.430108		0.3267	0.3547	0.727	0.819	Yes															409	9.9	43.47	24	171	0.919355	136
3T97	2.76	P212121	Trimer	Parallel	1 (3-helical)	33	0.515625	0	Left	25.1˚	N/A	3	64	192	171	8	35.45	11	144	0.75	108	0.5625	0.74	0.2944	0.3493	0.725	0.786	Yes															322	13.2	47.65	20	142	0.739583	102
3TRT	2.3	I222	Dimer	Parallel	1 (2-helical)	25	0.324675	0	Right, Left	19.6˚, 22.6˚	N/A	2	77	154	173	6.1	24.6	15	93	0.603896	15	0.0974026	0.6	0.4416	0.5336	0.018	0.021	No															303	7.2	56.78	72	142	0.922078	62
3V86	2.91	P321	Trimer	Parallel	1 (3-helical)	22	0.814815	0	Left	36.9˚	Fibrea	1	27	27	47	6.7	51.73	9	24	0.888889	0	0	0.67	0.2978	0.4198	-0.021	-0.026	No															64	7.4	50.58	7	26	0.962963	0
3VIR	2.7	C2	Dimer	Anti-parallel	1 (2-helical)	12	0.141176	0	Left	35.8˚	Recursiveb	4	85	340	505	8.9	24.81	9	70	0.205882	0	0	0.36	0.4594	0.4813	0.055	0.08	No															528	7.9	26.85	8	227	0.667647	5
4DZK*	1.79	P321	Trimer	Parallel	1 (3-helical)	25	0.78125	0	Left	21.9˚	Fibrea	1	32	32	95	4.1	38.77	12	23	0.71875	11	0.34375	0.62	0.3717	0.4332	0.61	0.68	Yes	98	6.8	42.69	26	25	0.78125	21	0.65625	0.64	0.3698	0.4331	0.733	0.711	Yes	166	3.5	46.79	27	24	0.75	20
3V4Q	3.06	P6522	Dimer	Parallel	1 (2-helical)	65	0.878378	2	Left	24.5˚	N/A	1	74	74
4GKW	3.3	P61	Dimer	Parallel	2 (2-helical)	50, 50	0.598802	0	Left	23.7˚	N/A	2	167	334
4QKV	3	P212121	Trimer	Parallel	2 (3-helical)	74, 60	0.738739	0	Left	30.0˚	N/A	3	111	333
4U5T	3.3	P61	Dimer	Parallel	1 (2-helical)	29	0.783784	0	Left	28.2˚	N/A	2	37	74
6GBR	3.14	P212121	Tetramer	Parallel	2 (2,4-helical)	15, 30	0.633803	0	Left	29.7˚	N/A	4	71	284
*tNCS detected
aPresence of fibre-like assemblies within the crystal lattice
bOligomers form recursive chains within the crystal lattice
cBack-to-back dimer of two parallel dimers
dHead-to-head dimer of two parallel dimers
#Best solution obtained using only the top-scored models for clustering and truncation
[truncated: 32 more columns]
